# Supplementary material for: Soft tissue material properties based on human abdominal in vivo macro-indenter measurements
Source: Front Bioeng Biotechnol. 2024 May 24;12:1384062. doi: 10.3389/fbioe.2024.1384062 (PMC11157078; doi:10.3389/fbioe.2024.1384062)
Supplement: Supplementary file 4 [file DataSheet1.CSV]

position	id	fitMaxDispl	fitModel	p1	p2	p3	p4	p5	p6	sse	rsquare	dfe	adjrsquare	rmse
R1	P01	35.6	poly3	3.52624377336585e-05	0.00562939128630104	0.199205525625623	0	NaN	NaN	112.271	0.9931	1014	0.9931	0.3327
R1	P02	27.64	poly4	3.06932658033717e-05	-0.000564237002748295	0.00206809884741535	0.422064432176819	0	NaN	244.113	0.9848	820	0.9848	0.5456
R1	P04	23.44	poly4	1.64138613515822e-05	-0.000519263360469933	0.00863640311906502	0.202525552671853	0	NaN	9.631	0.9966	695	0.9966	0.1177
R1	P05	29.2	poly3	1.77432935507171e-05	0.00518511136199455	0.183618592542664	0	NaN	NaN	9.602	0.9981	810	0.998	0.1089
R1	P06	30.42	poly2	0.00474644663661757	0.324607198002436	0	NaN	NaN	NaN	43.146	0.9954	814	0.9954	0.2302
R1	P07	23.88	poly2	0.00997124867292768	0.24906518902314	0	NaN	NaN	NaN	4.787	0.9993	701	0.9993	0.0826
R1	P08	23.92	poly3	0.000484166098198818	-0.00343492826511088	0.314606791392835	0	NaN	NaN	28.29	0.9963	727	0.9963	0.1973
R1	P09	24.9	poly2	0.0120663025333157	0.361241215535104	0	NaN	NaN	NaN	262.921	0.9797	715	0.9796	0.6064
R1	P10	27.88	poly4	1.63527521932186e-05	-0.000716485351954224	0.0214401533816453	0.184212749135116	0	NaN	148.1	0.9879	795	0.9878	0.4316
R1	rangeMean	25	poly2	0.00868379195465799	0.246189155180429	0	NaN	NaN	NaN	7987.46	0.8622	5066	0.8622	1.2557
R1	rangeMin	25	poly3	-3.3150870947608e-05	0.00798417430464892	0.13691924063437	0	NaN	NaN	0.808	0.9983	97	0.9983	0.0913
R1	rangeMax	25	poly3	0.000227883773357328	0.00352065207771061	0.473096714799357	0	NaN	NaN	2.489	0.9989	97	0.9989	0.1602
R2	P01	33.94	poly5	-1.14959469244007e-06	8.77884469216718e-05	-0.00219142894027895	0.0274794664641351	0.152033078250648	0	18.481	0.999	1012	0.999	0.1351
R2	P02	31.49	poly4	2.20247155048094e-05	-0.00103970274138635	0.0249066922457446	0.128038086119624	0	NaN	85.273	0.994	878	0.994	0.3116
R2	P04	27.69	poly3	0.000104897497727536	0.00284281690223354	0.198195847533149	0	NaN	NaN	13.067	0.9976	810	0.9976	0.127
R2	P05	30.37	poly3	4.20719776197177e-05	0.00369424252426685	0.164245213256857	0	NaN	NaN	41.791	0.9934	910	0.9933	0.2143
R2	P06	33.11	poly2	0.00745867925266497	0.244875177288845	0	NaN	NaN	NaN	65.348	0.996	945	0.996	0.263
R2	P07	27.59	poly3	9.54997089977344e-05	0.00457541948274124	0.169434479220893	0	NaN	NaN	6.472	0.9984	745	0.9984	0.0932
R2	P08	29.49	poly3	0.000341511477222471	-0.00037982308019832	0.273230301274263	0	NaN	NaN	45.477	0.9968	862	0.9968	0.2297
R2	P09	30.81	poly3	-6.27521426617546e-05	0.00922128661731995	0.178806187646915	0	NaN	NaN	69.889	0.9932	895	0.9931	0.2794
R2	P10	28.85	poly4	4.14667076231846e-06	-4.90119892337926e-05	0.0113787876321469	0.145391094855663	0	NaN	43.659	0.9962	811	0.9962	0.232
R2	rangeMean	30	poly4	-2.93731970440486e-06	0.000258998968385242	0.00247940091750508	0.216347297666236	0	NaN	5582.061	0.9339	6018	0.9339	0.9631
R2	rangeMin	30	poly3	-4.19731224243395e-05	0.00654870322352647	0.133030479083258	0	NaN	NaN	1.108	0.9984	97	0.9983	0.1069
R2	rangeMax	30	poly3	0.000272045862553682	0.00154073060593354	0.291342026016322	0	NaN	NaN	13.964	0.9943	97	0.9942	0.3794
R3	P01	35.89	poly2	0.00613343005071332	0.170070480095063	0	NaN	NaN	NaN	21.068	0.9982	993	0.9982	0.1457
R3	P02	33.55	poly5	-4.67784930054053e-07	3.97545163898912e-05	-0.000875332034185094	0.0147041110693633	0.138495668088209	0	81.641	0.997	1027	0.997	0.2819
R3	P03	25.49	poly4	-1.47342597047683e-05	0.000969522940921073	-0.00785089883095776	0.200848226133435	0	NaN	26.854	0.9948	753	0.9948	0.1888
R3	P04	32.08	poly4	7.03231775126319e-06	-0.000200661060272916	0.00831231107312295	0.157953251037735	0	NaN	27.421	0.9974	917	0.9974	0.1729
R3	P05	34.03	poly4	3.18988861871238e-06	-0.000132355205551571	0.0071433352389332	0.14503201420009	0	NaN	4.632	0.9996	1021	0.9996	0.0674
R3	P06	30.47	poly2	0.0071933344050793	0.168977149155776	0	NaN	NaN	NaN	7.101	0.9989	825	0.9989	0.0928
R3	P07	26.22	poly3	0.00024097663152464	0.000618807164795253	0.158833640868924	0	NaN	NaN	2.387	0.9992	728	0.9992	0.0573
R3	P08	28.86	poly3	0.000230025104676888	0.0014399035538159	0.158829869303211	0	NaN	NaN	16.197	0.9975	836	0.9975	0.1392
R3	P09	31.05	poly3	8.13219444230279e-05	0.00468608656322245	0.162632025294831	0	NaN	NaN	55.454	0.9933	891	0.9933	0.2495
R3	P10	32.08	poly4	5.20136362593961e-06	-0.000158064127114546	0.00833509907717653	0.162435470308552	0	NaN	9.812	0.9985	826	0.9985	0.109
R3	rangeMean	30	poly2	0.00860378238220968	0.125999776463138	0	NaN	NaN	NaN	1651.637	0.9757	6634	0.9757	0.499
R3	rangeMin	30	poly4	1.42024464079988e-06	-7.81032330071252e-05	0.00818467913841052	0.111012838543518	0	NaN	0.205	0.9998	96	0.9997	0.0463
R3	rangeMax	30	poly3	0.000423812793008446	-0.00439850409004826	0.254568156890786	0	NaN	NaN	0.58	0.9997	97	0.9997	0.0773
R4	P01	37.26	poly4	4.26495588525651e-06	-0.000200703292467991	0.00582614776026036	0.185990665824395	0	NaN	32.203	0.9976	1129	0.9976	0.1689
R4	P02	36.13	poly3	-6.67215874479582e-05	0.00744435709248212	0.163032425915498	0	NaN	NaN	32.998	0.9967	998	0.9967	0.1818
R4	P03	28.46	poly4	-9.28314778708665e-06	0.00047030307367807	0.00288741689462934	0.203411490815891	0	NaN	44.145	0.9962	865	0.9962	0.2259
R4	P04	30.37	poly3	1.11907795561775e-05	0.00473352453443664	0.178939980809449	0	NaN	NaN	7.243	0.999	904	0.999	0.0895
R4	P05	36.03	poly2	0.00329055286106106	0.213993287140372	0	NaN	NaN	NaN	18.699	0.9985	1098	0.9985	0.1305
R4	P06	35.65	poly3	2.99066397049704e-05	0.00219007928521767	0.236543355396239	0	NaN	NaN	8.63	0.9992	1030	0.9992	0.0915
R4	P07	28.22	poly3	6.01620249378772e-05	0.000742899377586655	0.161640144178822	0	NaN	NaN	6.573	0.9975	843	0.9975	0.0883
R4	P08	29.54	poly4	6.66925142003996e-06	-0.000253999036385723	0.00793293436542433	0.172080122760171	0	NaN	5.211	0.9992	869	0.9992	0.0774
R4	P09	30.27	poly2	0.00795782320563766	0.191674013261941	0	NaN	NaN	NaN	271.628	0.976	893	0.976	0.5515
R4	P10	30.28	poly2	0.00636143188146599	0.185975447358321	0	NaN	NaN	NaN	31.018	0.9971	942	0.9971	0.1815
R4	rangeMean	30	poly2	0.00527942115225631	0.185899992638835	0	NaN	NaN	NaN	4294.666	0.9227	6634	0.9227	0.8046
R4	rangeMin	30	poly3	0.000127511857841879	-0.00143893234819768	0.169479494918585	0	NaN	NaN	2.388	0.9932	97	0.9931	0.1569
R4	rangeMax	30	poly5	8.17233460973183e-07	-7.52943818645534e-05	0.00225478249070023	-0.0165941574655679	0.302631729646939	0	1.127	0.9993	95	0.9992	0.1089
R5	P01	29.3	poly3	5.94777023778136e-05	0.00685752511855002	0.0981974599500851	0	NaN	NaN	42.058	0.9938	858	0.9938	0.2214
R5	P02	29.59	poly2	0.0166821937662482	0.0722116293688637	0	NaN	NaN	NaN	121.905	0.9905	808	0.9905	0.3884
R5	P03	29.39	poly4	1.62714666417693e-05	-7.71398896708386e-05	0.00233940711358375	0.142227187802629	0	NaN	18.384	0.9958	738	0.9958	0.1578
R5	P04	27.98	poly3	0.00077910160989025	-0.00925256116552328	0.25652620928334	0	NaN	NaN	41.182	0.9943	725	0.9942	0.2383
R5	P05	31.73	poly4	5.94223073888485e-06	-0.000192010771486828	0.00681368388708583	0.161014919717338	0	NaN	4.662	0.9994	933	0.9994	0.0707
R5	P06	27.44	poly3	0.000289080063469423	0.00384493208940868	0.168310587194257	0	NaN	NaN	24.33	0.9973	791	0.9973	0.1754
R5	P07	29.1	poly3	0.00046999050785471	-0.000443684281098897	0.216293194252343	0	NaN	NaN	23.722	0.9979	807	0.9979	0.1715
R5	P08	31.74	poly5	-2.93895959131034e-06	0.000196302841865806	-0.00382027614686813	0.0327814333982891	0.112336661431038	0	39.713	0.9977	894	0.9977	0.2108
R5	P09	33.54	poly4	-9.87541926291236e-06	0.000842448491297291	0.00204991084596795	0.203486756998265	0	NaN	240.471	0.9956	991	0.9956	0.4926
R5	P10	32.23	poly3	0.000629751552647128	-0.00385218686951869	0.249731967362593	0	NaN	NaN	316.926	0.9894	919	0.9894	0.5872
R5	rangeMean	25	poly4	5.3593757841773e-06	0.00017100270658353	0.0036768665466494	0.173969433774535	0	NaN	6133.045	0.9058	5816	0.9058	1.0269
R5	rangeMin	25	poly3	6.86394649870261e-05	0.00631136860281837	0.096624440553351	0	NaN	NaN	0.784	0.9983	97	0.9983	0.0899
R5	rangeMax	25	poly3	0.0005644205415642	0.0027313954840865	0.230735446815536	0	NaN	NaN	0.727	0.9997	97	0.9997	0.0866
R6	P01	23.58	poly4	3.58293263802255e-05	0.00288946340258917	0.0104824763563966	0.443064004326191	0	NaN	122.663	0.9975	576	0.9974	0.4615
R6	P02	26.37	poly5	6.99395712406411e-06	-0.000288483144534463	0.0015206232669277	0.110409355094306	0.12576425559057	0	1671.759	0.9929	853	0.9928	1.3999
R6	P03	25.44	poly4	-3.45003861735153e-05	0.00126190957572088	0.0512280511958134	0.258390888702009	0	NaN	88.56	0.9993	779	0.9993	0.3372
R6	P04	22.71	poly5	-4.22610349793926e-06	0.000262628218627318	-0.00354042796805931	0.0518582126805784	0.218046970396558	0	51.245	0.9992	711	0.9992	0.2685
R6	P05	23.83	poly4	-6.67676410548565e-05	0.00541186380982734	0.0166672602737468	0.435839511145127	0	NaN	99.459	0.9992	647	0.9992	0.3921
R6	P06	25.83	poly3	0.0021991196137465	0.0111069332347948	0.340613558032598	0	NaN	NaN	458.604	0.9968	791	0.9968	0.7614
R6	P07	27.24	poly3	0.00163807811689446	0.0330348048926561	0.170610498963626	0	NaN	NaN	141.899	0.9993	829	0.9993	0.4137
R6	P08	22.9	poly4	7.40822840040241e-05	0.00114424358701076	0.0279471398929717	0.18655411299254	0	NaN	135.117	0.9991	725	0.9991	0.4317
R6	P09	27.79	poly3	0.00302268637391321	-0.0176536582296374	0.440368620897108	0	NaN	NaN	59.815	0.9996	799	0.9996	0.2736
R6	P10	24.22	poly3	0.00104409445846192	0.0262376286267058	0.306729564057685	0	NaN	NaN	30.04	0.9995	718	0.9995	0.2045
R6	rangeMean	20	poly4	-2.76509122642813e-05	0.00266518110131048	0.0223079805481315	0.321364226167752	0	NaN	26434.829	0.8827	4192	0.8826	2.5112
R6	rangeMin	20	poly4	0.000102906868757589	-0.00187347002644144	0.0528639123668532	0.12009134791118	0	NaN	0.242	0.9999	96	0.9999	0.0503
R6	rangeMax	20	poly4	0.0003278270535726	-0.00864586353347129	0.164334232651851	0.106106744298476	0	NaN	12.758	0.9989	96	0.9988	0.3646
A1	P01	23.97	poly2	0.0151769693998003	0.471023871668785	0	NaN	NaN	NaN	204.709	0.9887	698	0.9886	0.5416
A1	P02	26.17	poly2	0.0456256620749337	0.0402281900341939	0	NaN	NaN	NaN	2360.877	0.9657	818	0.9657	1.6989
A1	P03	23.59	poly3	-0.00107733858154339	0.0679327398984239	0.156863701397853	0	NaN	NaN	82.336	0.9976	681	0.9976	0.3477
A1	P04	29.34	poly2	0.0390287164877896	0.332665042778854	0	NaN	NaN	NaN	315.036	0.9962	825	0.9962	0.618
A1	P05	18.95	poly3	-0.000579772387919376	0.0347057150034684	0.18672863655932	0	NaN	NaN	353.829	0.9496	577	0.9494	0.7831
A1	P06	23.88	poly2	0.00799906351128198	1.25577588630535	0	NaN	NaN	NaN	2533.492	0.9668	763	0.9668	1.8222
A1	P07	18.71	poly3	-0.00173566290200256	0.0858424458728779	0.162800378895909	0	NaN	NaN	46.256	0.9975	546	0.9975	0.2911
A1	P08	20.02	poly2	0.0311175110407804	0.184000084747091	0	NaN	NaN	NaN	99.217	0.9924	628	0.9924	0.3975
A1	P09	16.11	poly2	0.0240126070166283	0.352976126148247	0	NaN	NaN	NaN	185.328	0.9535	453	0.9534	0.6396
A1	P10	18.6	poly3	-0.00198511802882308	0.105488446507264	-0.04870840221334	0	NaN	NaN	651.041	0.9757	577	0.9756	1.0622
A1	rangeMean	20	poly2	0.034563471621614	0.355649369898514	0	NaN	NaN	NaN	34042.085	0.7944	4446	0.7944	2.7671
A1	rangeMin	20	poly3	-0.00116320703886645	0.0489269608435552	-0.0189002906043439	0	NaN	NaN	2.617	0.997	97	0.9969	0.1642
A1	rangeMax	20	poly3	5.26074327408816e-05	0.00420743203970226	1.42104742564784	0	NaN	NaN	7.525	0.9989	97	0.9989	0.2785
A2	P01	26.76	poly4	0.000112336808283009	-0.006729718263625	0.138188041126924	0.306576087190549	0	NaN	118.313	0.9982	762	0.9982	0.394
A2	P02	24.81	poly3	-0.00123004334914504	0.0485614749817366	1.18094934668983	0	NaN	NaN	3192.995	0.9642	713	0.9641	2.1162
A2	P03	30.56	poly4	3.50965910073164e-05	-0.00279553636662812	0.0923200088534615	0.00683801740244916	0	NaN	354.487	0.9963	914	0.9963	0.6228
A2	P04	29.73	poly4	2.14977197644774e-05	-0.00229658264366239	0.0782126726600419	0.271264826261263	0	NaN	83.337	0.9991	900	0.9991	0.3043
A2	P05	20.51	poly2	0.016848817001941	0.558178767542878	0	NaN	NaN	NaN	54.187	0.9943	536	0.9943	0.318
A2	P06	26.18	poly4	7.89192544997723e-05	-0.00491119794591817	0.0859098965860124	0.790452812493039	0	NaN	260.269	0.9953	796	0.9953	0.5718
A2	P07	22.95	poly3	-0.00244966812795232	0.10877467915481	0.00583375639399831	0	NaN	NaN	206.319	0.9953	672	0.9953	0.5541
A2	P08	28.95	poly2	0.00571673824504714	0.795951041030235	0	NaN	NaN	NaN	313.509	0.9932	852	0.9932	0.6066
A2	P09	18.66	poly4	0.000217753943687979	-0.00907029364858392	0.127945454181061	0.202286590577074	0	NaN	455.85	0.9541	527	0.9538	0.93
A2	P10	26.9	poly5	9.66841792200255e-06	-0.000684165624327393	0.0152611894925305	-0.0620152755103278	0.206544686131462	0	719.905	0.9918	801	0.9918	0.948
A2	rangeMean	25	poly4	-1.11851827513375e-05	-0.000641464880784665	0.0517646969278938	0.461899104045868	0	NaN	57953.155	0.8763	5571	0.8762	3.2253
A2	rangeMin	25	poly5	6.40495351458601e-06	-0.000362388833864487	0.00581809698573318	0.0180049870082166	-0.00711494793262166	0	10.741	0.9978	95	0.9977	0.3363
A2	rangeMax	25	poly3	-0.00018111343618345	0.0080913242478172	1.66886015472838	0	NaN	NaN	67.125	0.9959	97	0.9958	0.8319
A3	P01	27.54	poly3	-0.000222799045654124	0.00646649495820416	1.38542057019283	0	NaN	NaN	96.74	0.9988	793	0.9988	0.3493
A3	P02	32.37	poly5	1.13718415081997e-05	-0.000807339547010346	0.0181541906024107	-0.0933574723008947	0.401844517902706	0	1985.261	0.9895	1018	0.9895	1.3965
A3	P03	28.52	poly5	1.74865463346771e-06	-0.000156664490464773	0.00429692548811562	-0.0150609951273141	0.155678329182891	0	119.803	0.9956	821	0.9956	0.382
A3	P04	24.66	poly3	-0.00111218784909126	0.0672791220929419	0.024179706808351	0	NaN	NaN	168.657	0.9919	638	0.9919	0.5142
A3	P05	25.34	poly3	-0.000155776836967743	0.0328186209375126	-0.0155316312777537	0	NaN	NaN	424.167	0.9742	736	0.9742	0.7592
A3	P06	27.78	poly4	7.19229713061302e-05	-0.00526758845585549	0.123852631494326	0.466532102257625	0	NaN	266.897	0.9979	899	0.9979	0.5449
A3	P07	22.03	poly2	0.0450338708005808	0.240327513635588	0	NaN	NaN	NaN	376.188	0.9831	598	0.9831	0.7931
A3	P08	29.74	poly5	1.20668570208283e-05	-0.000802447545229131	0.0163726129981365	-0.0662290949841595	0.249824858520167	0	446.841	0.9938	871	0.9938	0.7163
A3	P09	24.37	poly5	9.4614983762639e-06	-0.000499925691363285	0.00724204327974992	0.0227315626531161	0.0614346377364075	0	76.126	0.9981	746	0.9981	0.3194
A3	P10	24.61	poly5	1.73671767157263e-05	-0.00113806531913705	0.0245345800106329	-0.145707658764509	0.419564728162133	0	133.09	0.9975	762	0.9975	0.4179
A3	rangeMean	25	poly5	9.06714399994107e-06	-0.000554665206944777	0.0104676491831413	-0.0288215125728139	0.383524794525999	0	105939.331	0.7952	5913	0.7951	4.2328
A3	rangeMin	25	poly2	0.0231508700563778	0.0479559221744882	0	NaN	NaN	NaN	4.567	0.9982	98	0.9982	0.2159
A3	rangeMax	25	poly3	-0.000309334065983718	0.00844095432625882	1.40930974121084	0	NaN	NaN	3.638	0.9997	97	0.9997	0.1937
A4	P01	31.94	poly3	0.000155288581107221	0.00673680015790393	0.656288956532838	0	NaN	NaN	1820.099	0.9736	951	0.9735	1.3834
A4	P02	26.95	poly4	2.49756589927282e-05	-0.00172497524140039	0.0596368043477396	0.0805867695362326	0	NaN	337.152	0.9889	761	0.9888	0.6656
A4	P03	22.85	poly4	0.000130002941954161	-0.0071583802905474	0.132577421653811	0.028306933213499	0	NaN	1419.356	0.9495	718	0.9493	1.406
A4	P04	29.15	poly3	-0.0001713949268523	0.0250915306260344	0.26071554163068	0	NaN	NaN	193.932	0.9914	754	0.9913	0.5072
A4	P05	29.15	poly2	0.00687336154455728	0.380999173763134	0	NaN	NaN	NaN	126.871	0.9911	802	0.9911	0.3977
A4	P06	28.37	poly2	0.00965865096845322	1.47112205257811	0	NaN	NaN	NaN	1436.786	0.9896	845	0.9896	1.304
A4	P07	27.34	poly2	0.0188621733676973	0.193265720666935	0	NaN	NaN	NaN	103.276	0.9929	744	0.9929	0.3726
A4	P08	30.57	poly4	4.50908867590715e-05	-0.00292206774747174	0.0656322015332063	0.182153610028638	0	NaN	132.829	0.9953	853	0.9953	0.3946
A4	P09	28.28	poly3	-0.000761917123149738	0.0419468599732143	0.209368246537044	0	NaN	NaN	1156.44	0.9612	790	0.9611	1.2099
A4	P10	25.1	poly3	-0.00124863855787002	0.0745540930817926	-0.0141692767261251	0	NaN	NaN	118.939	0.9965	701	0.9965	0.4119
A4	rangeMean	25	poly3	-0.000392013569482297	0.0291899762476148	0.412810393657274	0	NaN	NaN	115989.658	0.6731	5791	0.6729	4.4754
A4	rangeMin	25	poly4	1.20499009547907e-05	-0.00121755119594556	0.0414522073830202	0.0577050927682574	0	NaN	2.467	0.9985	96	0.9984	0.1603
A4	rangeMax	25	poly3	0.000693632160595157	-0.0147154904915338	1.74752716422852	0	NaN	NaN	7.586	0.9995	97	0.9995	0.2797
A5	P01	26.12	poly2	0.0172348075306555	0.386496381890956	0	NaN	NaN	NaN	1202.361	0.9562	779	0.9562	1.2424
A5	P02	33.01	poly5	-4.45884689059069e-06	0.000223390982247685	-0.00221173183837946	0.0349824453612184	0.460054361897669	0	48409.448	0.8959	1062	0.8956	6.7515
A5	P03	26.62	poly4	0.000106181588423001	-0.00429670051336988	0.0596155970809024	0.0910795320781229	0	NaN	525.668	0.8844	648	0.8839	0.9007
A5	P04	31.98	poly2	0.0194812386639368	0.532579340083581	0	NaN	NaN	NaN	3709.87	0.9492	896	0.9491	2.0348
A5	P05	28.03	poly3	-0.000182270486395917	0.0198868837725621	0.13062698831051	0	NaN	NaN	226.948	0.987	866	0.9869	0.5119
A5	P06	22.12	poly2	0.0369307169690685	0.760302315596151	0	NaN	NaN	NaN	2342.238	0.9655	697	0.9654	1.8332
A5	P07	33.94	poly2	0.0340610407343506	0.0267889293334614	0	NaN	NaN	NaN	1129.109	0.9864	962	0.9864	1.0834
A5	P08	33.1	poly3	-0.000168198589493681	0.0338745865672238	0.2593042738035	0	NaN	NaN	629.944	0.9954	1047	0.9954	0.7757
A5	P09	31.59	poly2	0.046435935100933	0.0403682200268916	0	NaN	NaN	NaN	5787.493	0.9472	880	0.9471	2.5645
A5	P10	25.78	poly4	-2.75471749281943e-05	0.00058375335102048	0.0435975782961803	0.129569144656185	0	NaN	309.849	0.9872	631	0.9871	0.7007
A5	rangeMean	24	poly2	0.0286417366733838	0.30677466841084	0	NaN	NaN	NaN	103285.006	0.7202	5661	0.7202	4.2714
A5	rangeMin	24	poly3	0.000261121264086962	0.00350852034953604	0.154067423119995	0	NaN	NaN	1.189	0.9984	97	0.9983	0.1107
A5	rangeMax	24	poly2	0.0505734834895338	0.721343058858427	0	NaN	NaN	NaN	30.704	0.9983	98	0.9983	0.5597
A6	P01	16.65	poly4	0.00104584683282045	-0.0367550861190039	0.624042281073543	1.8414425122668	0	NaN	1168.965	0.9971	518	0.9971	1.5022
A6	P02	22.8	poly3	-0.00738517361993799	0.307461769519801	0.322267993631766	0	NaN	NaN	4575.8	0.9907	770	0.9907	2.4377
A6	P03	19.73	poly4	0.00100732913904455	-0.0481874708441019	0.829584266211883	0.285402045672007	0	NaN	4224.663	0.993	627	0.9929	2.5957
A6	P04	20.12	poly4	0.000265671336051094	-0.014933767631422	0.366576209415144	0.140160761564929	0	NaN	176.06	0.9993	610	0.9993	0.5372
A6	P05	18.75	poly4	0.00113787050056222	-0.04754600336423	0.692734972534207	0.74394600196863	0	NaN	1880.78	0.9944	609	0.9944	1.7574
A6	P06	16.6	poly3	-0.00654338224442052	0.317940342961081	2.8826344716589	0	NaN	NaN	859.278	0.9971	484	0.997	1.3324
A6	P07	19.48	poly5	0.000114774679570972	-0.00501751335016635	0.0615627098960993	0.0126612913183053	0.294632207869325	0	781.126	0.9969	624	0.9968	1.1188
A6	P08	22.26	poly5	0.000138754223993539	-0.00730722642948689	0.121327804583301	-0.509140305368724	1.02797213706139	0	741.387	0.9968	608	0.9968	1.1043
A6	P09	21.43	poly4	0.000160322043751082	-0.0108596025998954	0.313450467123834	0.155746280162096	0	NaN	1213.382	0.9956	665	0.9956	1.3508
A6	P10	21.73	poly3	-0.00411433425698131	0.205788595708863	0.625284645240363	0	NaN	NaN	669.169	0.9957	594	0.9957	1.0614
A6	rangeMean	14	poly4	-0.00031177343946795	-0.00388492832568905	0.346487156408767	0.762393083304564	0	NaN	445727.478	0.732	3681	0.7318	11.004
A6	rangeMin	14	poly5	0.000198728230530315	-0.0102168401469627	0.163133418034297	-0.736449115434378	1.33959779469352	0	15.295	0.9991	95	0.999	0.4012
A6	rangeMax	14	poly4	0.00162610150792663	-0.0460455737758912	0.589860495520499	2.72578617589132	0	NaN	20.794	0.9997	96	0.9997	0.4654
